# Supplementary material for: Deep Multiple Instance Learning Model to Predict Outcome of Pancreatic Cancer Following Surgery
Source: Biomedicines. 2024 Dec 2;12(12):2754. doi: 10.3390/biomedicines12122754 (PMC11673784; doi:10.3390/biomedicines12122754)
Supplement: Supplementary file 1 [file biomedicines-12-02754-s001.zip]

Archive with 1 entries (1 files):
- biomedicines-3262417-supplementary.pdf
